# Supplementary material for: Association between social determinants of health and hearing loss in South African children: A secondary data analysis
Source: PLOS Glob Public Health. 2025 Jun 24;5(6):e0004790. doi: 10.1371/journal.pgph.0004790 (PMC12186881; doi:10.1371/journal.pgph.0004790)
Supplement: S1 Data — (XLSX) [file pgph.0004790.s001.xlsx]

## Sheet: Raw Data
sex	age	income	location	dwelling	water	toilet	smoking	employment	education	hearing loss
0	11	5760	2	0	0	1	0	1	2	1
1	10	10800	2	1	0	1	1	1	2	0
1	5	5760	2	1	0	1	0	1	1	0
0	5	24000	2	0	1	1	0	1	1	0
1	8	60000	2	1	0	0	0	0	1	0
1	6	5760	2	0	1	1	0	1	2	0
0	7	5760	2	1	0	1	0	1	1	0
0	9	180000	2	0	0	0	0	0	0	0
0	5	5760	1	0	0	0	0	0	0	0
0	11	60000	2	0	1	0	0	0	1	0
0	8	24000	2	1	0	1	0	1	2	0
0	12	8520	1	0	0	0	1	0	0	0
1	12	36000	1	0	0	0	1	1	2	0
1	8	15600	2	1	0	1	1	1	1	0
0	6	36000	1	0	0	0	1	1	0	0
1	9	60000	2	0	0	0	1	1	1	0
1	7	21600	2	0	0	1	1	0	2	0
1	10	30000	2	1	0	1	0	0	1	0
0	7	60000	2	0	0	1	0	0	2	0
0	5	22800	2	0	1	1	0	1	2	0
0	7	24000	2	0	1	1	0	1	2	0
1	6	72000	2	0	1	1	1	1	0	1
1	10	5760	2	1	1	1	1	1	2	0
1	6	14400	2	0	1	1	1	1	2	0
1	8	24000	2	0	1	1	1	0	0	1
1	12	160000	2	0	0	1	0	0	0	0
0	7	120000	0	0	0	0	1	0	1	0
0	12	4200	2	1	0	1	0	1	2	0
0	12	16800	2	1	0	1	1	1	1	1
1	12	32400	2	1	0	1	1	1	2	1
0	9	36000	2	1	1	1	0	0	1	0
0	8	28800	2	0	1	1	0	1	1	0
0	9	48000	2	0	1	1	0	0	1	0
0	6	45600	2	1	0	1	0	1	1	0
1	7	23040	2	1	1	1	0	0	0	0
1	12	36000	2	0	0	1	0	0	1	0
0	5	15000	2	0	1	1	0	1	0	0
1	11	5760	2	0	0	1	0	1	1	0
1	10	23520	2	0	0	1	0	0	0	0
1	11	120000	2	1	0	1	1	0	1	1
1	8	187200	2	0	0	1	1	0	0	0
0	7	28800	2	1	0	1	0	1	1	0
0	9	60000	2	0	0	1	0	1	1	0
0	7	48000	2	0	0	1	0	1	1	0
0	12	48000	2	0	0	1	0	1	0	0
0	6	21600	2	1	0	1	1	1	1	0
1	5	5760	2	1	0	1	0	1	2	0
0	11	24000	2	0	1	1	0	1	2	0
1	5	16800	2	0	1	1	0	1	2	0
0	12	23040	2	1	0	1	1	0	2	0
0	7	30000	2	1	0	1	1	0	1	1
0	7	42000	2	0	0	1	0	0	1	0
0	10	5400	2	0	0	1	0	1	1	0
0	9	16800	2	0	1	1	0	1	2	0
0	6	30000	2	1	1	1	0	0	1	0
0	12	27600	2	1	1	1	0	0	2	0
0	9	32400	2	0	1	1	1	0	1	0
1	7	5760	2	1	0	1	0	1	2	1
1	12	48000	2	1	0	1	1	0	1	1
1	8	0	2	0	0	1	0	1	1	0
1	7	60000	2	0	0	1	0	0	2	0
1	7	125900	1	0	0	0	0	0	2	0
1	9	5760	2	1	0	1	0	1	1	0
1	11	36960	2	0	0	1	0	0	1	0
1	11	24000	2	0	1	1	0	1	2	1
0	12	18000	2	1	0	1	0	1	1	0
0	7	240000	1	0	0	0	1	0	0	0
0	12	24000	2	0	0	1	0	1	1	0
0	11	96000	2	0	0	0	0	0	1	0
0	10	18000	2	0	0	1	0	0	2	0
0	5	18000	2	1	0	1	0	1	2	0
0	7	36000	2	1	0	1	0	1	2	1
0	6	12000	2	0	0	1	0	1	1	0
0	6	84000	2	0	0	0	0	0	0	0
0	6	24000	2	0	1	1	0	1	1	0
0	7	45600	2	1	1	1	0	1	1	0
0	7	32400	2	0	1	1	1	1	1	1
1	5	180000	2	0	0	0	1	0	0	0
1	6	16800	2	1	0	1	1	1	2	1
1	11	174000	1	0	0	0	1	0	0	0
1	11	21600	1	0	0	1	0	1	2	1
1	5	24000	2	0	0	1	0	1	1	0
1	5	140000	0	0	0	1	1	1	0	1
1	11	20400	2	1	0	1	1	0	0	0
1	6	200000	2	0	0	0	0	0	0	0
0	9	24000	2	0	1	1	1	1	2	0
0	12	160000	1	0	0	0	0	1	2	0
0	9	172800	1	0	0	0	0	1	2	0
1	6	32400	2	0	0	1	1	1	2	0
0	10	22800	2	1	0	1	0	1	2	0
0	7	60000	2	0	0	0	0	0	0	0
0	9	96000	2	0	1	1	0	0	0	0
0	8	156000	2	0	0	0	0	0	0	0
0	8	9600	2	1	1	1	1	1	1	0
0	9	20400	2	0	1	1	1	1	1	1
1	7	12000	2	0	0	1	0	1	1	0
1	6	30000	2	0	1	1	0	1	1	1
0	10	30000	2	1	0	1	0	0	0	0
0	7	30000	1	0	0	1	1	0	1	1
0	5	24000	2	1	0	1	0	0	0	0
1	6	40800	2	1	0	1	1	1	2	0
0	8	16800	2	0	0	1	1	1	1	0
0	10	180000	1	0	0	0	1	0	0	0
1	12	21600	2	1	0	1	0	1	2	0
1	9	48000	2	1	0	1	1	0	2	0
1	11	21600	2	0	0	1	0	1	2	0
1	7	42000	1	0	0	1	0	1	1	0
0	10	30000	2	1	1	1	0	1	2	0
0	12	27600	2	1	1	1	0	1	2	1
1	12	36000	2	0	1	1	1	1	2	1
0	8	33600	2	1	1	1	0	1	2	0
0	7	24000	2	0	0	1	0	0	1	1
1	12	20400	2	1	1	1	1	1	2	0
0	7	120000	2	0	0	0	1	0	0	1
0	9	24000	2	0	0	1	0	1	0	0
0	9	41520	1	0	0	0	1	0	0	0
0	8	28800	2	0	0	1	0	1	1	0
0	6	12000	2	0	0	1	0	1	1	1
1	6	21600	2	1	0	1	0	1	0	0
0	9	9600	2	1	0	1	0	0	1	0
0	9	36000	2	1	1	1	0	1	2	0
0	12	12000	2	0	0	0	0	0	1	0
0	7	10800	2	0	1	1	1	1	2	1
1	7	22800	2	1	1	1	0	1	0	0
0	9	36000	2	0	0	1		0	0	0
0	8	28800	2	1	0	1	1	0	2	1
0	8	44000	2	1	0	1	0	1	2	0
0	11	17800	1	1	1	1	1	1	2	1
0	8	30000	2	1	0	1	0	1	1	0
1	7	60000	2	0	0	1	1	1	1	0
0	5	36000	2	1	0	1	0	0	2	0
0	9	48000	2	0	1	1	1	0	2	0
0	7	30000	2	0	0	1	0	1	2	0
0	6	9600	2	1	0	1	0	1	2	0
0	5	180000	1	0	0	0	0	0	0	0
1	12	5400	2	1	1	1	1	1	1	0
0	8	22680	1	0	0	0	0	0	0	0
1	11	5400	2	0	1	1	0	0	2	0
1	8	36000	2	1	0	1	0	1	0	0
0	7	21840	2	1	1	1	0	1	2	0
0	11	30000	2	1	1	1	1	1	2	1
1	5	16800	2	1	0	1	1	1	1	1
0	7	10800	2	0	0	1	1	1	2	0
0	7	24000	2	0	1	1	0	0	2	0
0	6	22800	2	0	0	1	0	0	2	1
0	12	13200	2	1	0	1	1	1	1	0
1	10	36000	2	1	0	1	0	1	1	0
1	11	162000	2	1	0	1	0	0	0	0
1	10	60000	2	1	0	1	1	0	1	0
1	8	59040	2	1	1	1	1	1	2	1
1	6	21600	2	1	1	1	1	1	2	0
1	6	57600	2	1	0	1	1	0	2	1
1	6	30000	1	0	0	0	1	0	2	0
1	10	22800	2	0	1	1	0	1	2	0
1	7	0	2	0	0	1	1	1	1	0
1	8	24000	2	0	1	1	0	0	1	0
1	7	24000	2	1	1	1	0	1	2	1
1	6	300000	0	0	0	0	0	0	0	0
1	10	11520	2	0	1	1	0	0	1	0
1	6	72000	2	0	0	1	0	0	0	0
1	6	18000	2	1	1	1	1	1	2	1
1	8	36000	2	1	1	1	1	1	1	1
1	10	5760	2	1	1	1	1	1	2	0
1	6	12000	2	0	0	1	0	1	1	0
1	6	48000	1	0	0	0	0	1	1	0
1	6	36000	2	0	0	0	1	0	1	0
1	9	36000	2	0	0	1	1	0	1	0
1	7	36000	2	1	1	1	0	1	1	0
1	8	14400	2	1	1	1	0	1	2	0
1	6	19200	2	1	1	1	0	1	2	1
1	9	54000	1	0	0	0	1	0	1	0
1	10	54000	2	0	0	1	1	1	0	0
1	7	22800	1	0	0	0	0	0	1	0
1	12	24000	2	1	1	1	0	1	0	0
0	6	32400	2	0	1	1	0	1	0	0
0	7	24000	1	0	0	0	0	0	0	0
0	6	24000	2	0	0	1	1	0	0	0
0	11	5760	2	1	0	1	1	1	2	0
0	6	18000	2	1	1	1	1	1	1	1
0	10	22800	2	0	1	1	0	1	2	0
0	5	55200	2	0	0	1	0	0	2	0
0	11	264000	2	0	0	0	1	0	0	0
0	10	84000	2	0	0	1	1	0	1	0
0	7	21600	2	1	0	1	0	1	1	0
0	6	45600	2	1	1	1	0	0	1	0
0	5	10800	2	1	1	1	1	1	1	0
0	12	10800	2	0	0	1	0	1	2	0
0	5	28800	2	0	1	1	1	1	2	1
0	6	10800	2	1	0	1	0	1	2	0
0	7	108000	0	0	0	0	0	0	0	1
0	5	120000	2	1	1	1	1	1	2	1
0	8	31200	2	0	1	1	0	0	1	0
0	11	34560	2	0	1	1	0	1	0	0
0	10	27600	2	0	1	1	0	0	1	0
0	10	60000	1	0	0	0	0	0	0	0
0	9	120000	2	1	1	1	1	0	1	1
0	5	10800	1	0	0	0	0	1	1	0
0	5	120000	2	0	0	0	1	0	0	0
0	7	18000	2	0	1	1	0	1	2	1
0	8	5760	2	1	0	1	0	1	2	0
0	7	28800	2	0	0	1	1	1	1	0
0	10	60000	2	0	0	1	0	1	1	0
0	6	24000	2	0	0	0	0	0	0	0
0	9	24000	2	1	1	1	1	1	2	0
0	12	15600	2	1	1	1	0	1	2	0
0	10	24000	2	1	1	1	1	1	2	0
0	5	8400	2	0	1	1	0	1	1	1
0	6	96000	1	0	0	0	0	1	1	0
0	9	5760	2	0	1	1	0	1	2	0
0	6	48000	2	0	1	1	1	0	0	1
0	8	48000	2	1	0	1	0	1	1	0
0	5	22800	2	1	1	1	0	1	0	0
0	8	24000	1	0	0	1	0	1	0	0
0	12	5760	2	1	1	1	0	1	2	0
0	6	21600	2	1	0	1	1	1	1	0
0	8	21600	2	0	0	1	1	1	0	1
0	5	180000	1	0	0	0	0	0	0	0
0	9	24000	2	1	1	1	1	1	2	1
0	5	55200	2	0	0	1	1	1	2	0
0	10	48000	1	0	0	0	0	0	0	0
0	9	60000	2	0	0	1	0	1	1	0
0	12	36000	2	0	0	1	1	1	1	1
0	11	46800	2	0	0	1	1	1	1	1
0	12	10800	2	0	0	1	1	1	2	0
0	10	10800	2	1	1	1	0	1	2	0
0	12	5760	2	0	1	1	0	1	1	1
0	10	5760	2	0	1	1	0	1	2	0
0	11	0	2	1	1	1	0	1	2	0
0	9	30000	2	0	0	1	0	0	1	0
1	10	5760	2	0	1	1	0	1	2	0
1	7	48000	2	1	1	1	0	1	2	0
1	8	11040	2	1	1	1	1	1	2	1
1	11	24000	2	0	0	1	1	0	2	0
1	7	120000	1	0	0	0	1	0	1	0
1	7	10800	2	0	0	1	0	1	1	0
1	9	57600	0	0	0	0	0	0	0	0
1	9	120000	1	0	0	0	0	0	0	1
1	11	12000	2	1	0	1	0	0	2	0
1	8	48000	2	0	0	1	0	0	1	0
1	8	5760	2	0	1	1	0	1	2	0
1	8	11800	2	1	1	1	1	1	1	0
1	12	42000	2	1	1	1	0	1	1	0
1	9	108000	2	0	0	1	1	1	2	0
1	9	45600	1	0	0	0	0	1	1	0
1	8	46800	2	1	0	1	1	1	2	0
1	5	18000	2	0	0	1	1	1	1	0
1	9	36000	2	1	0	1	0	1	1	0
1	5	36000	2	0	0	1	0	1	1	0
1	7	12000	2	1	1	1	0	1	2	0
1	11	0	2	1	1	1	1	1	2	0
1	8	5520	2	0	1	1	1	1	2	1
1	10	36000	2	1	0	1	1	0	1	1
1	8	18000	2	0	1	1	0	1	2	0
1	6	36000	2	1	1	1	0	1	2	0
1	8	55200	2	0	0	1	1	0	2	0
1	8	10800	1	0	0	0	0	1	2	0
1	7	22800	1	0	0	0	0	0	1	0
1	5	5760	2	0	1	1	0	1	2	0
1	9	300000	2	0	0	1	0	0	0	0
1	5	30000	2	1	0	1	1	1	1	0
1	9	42000	2	1	1	1	0	1	1	1
1	8	30000	2	0	0	1	1	1	0	1
1	10	22800	2	1	1	1	0	1	2	0
1	7	230400	1	0	0	0	1	1	1	0
1	12	312000	0	0	0	0	0	0	0	0
1	11	300000	0	0	0	1	1	0	0	0
1	9	300000	2	0	0	0	0	0	0	0
1	5	48000	2	1	1	1	1	0	2	1
1	9	115200	1	0	0	0	1	0	2	0
1	6	120000	2	0	0	1	0	0	1	0
1	6	48000	2	0	0	1	1	0	1	1
1	10	5760	2	0	1	1	0	1	1	0
1	8	90000	1	0	0	0	1	0	1	0
1	10	33600	2	1	1	1	0	1	2	0
1	5	0	2	1	1	1	1	1	1	1
1	12	36000	2	1	1	1	0	1	2	0
1	5	72000	2	0	1	1	0	1	0	0
1	10	60000	2	0	0	1	1	0	0	0
1	11	34800	2	1	1	1	0	0	2	0
1	8	12000	2	1	0	1	0	1	1	0
0	7	18000	2	1	1	1	0	1	2	0
0	8	90000	2	1	1	1	1	0	1	0
0	11	10800	2	0	1	1	0	1	2	0
0	6	5400	0	0	0	0	0	1	1	0
0	9	36000	2	0	0	1	0	0	0	0
0	10	36000	2	0	1	1	0	1	2	0
0	10	16800	2	1	0	1	0	1	2	0
1	6	5400	2	0	0	1	0	1	2	0
0	10	300000	1	0	0	0	1	1	0	0
0	8	36000	2	1	1	1	0	1	2	1
1	8	180000	2	0	0	1	1	0	0	0
1	9	12000	2	1	0	1	0	1	1	0
1	10	21600	2	0	0	1	0	1	0	0
0	6	48000	0	0	0	0	1	1	2	0
0	9	60000	2	0	0	1	0	0	1	0
0	12	9600	2	0	0	1	0	1	1	0
0	7	21600	2	0	1	1	0	1	2	0
0	12	5400	2	0	0	1	1	1	0	0
1	6	10800	2	0	1	1	0	1	1	0
0	10	42000	2	0	0	1	0	0	1	0
0	12	21600	2	1	0	1	0	1	1	0
1	11	240000	1	0	0	0	1	1	1	0
1	12	22800	2	1	1	1	0	1	1	0
0	5	156000	1	0	0	0	0	1	1	0
1	5	230000	1	0	0	0	0	1	0	0
0	11	29040	2	1	1	1	0	1	2	0
1	12	54000	2	0	0	1	0	1	1	0
0	7	60000	2	1	0	1	1	0	1	0
0	7	48000	1	0	0	0	0	1	2	0
1	11	10800	2	1	1	1	1	1	1	0
1	12	0	2	0	0	1	0	1	0	0
1	5	72000	0	0	0	0	0	0	1	0
0	5	48000	1	0	0	0	0	0	0	0
0	6	5760	2	0	0	1	1	1	1	0
0	8	21600	2	1	0	1	0	0	1	0
0	7	36000	2	0	1	1	1	1	1	0
1	6	18000	1	0	1	1	1	1	1	1
0	12	32400	2	0	1	1	0	1	2	0
1	6	10800	2	0	1	1	1	0	1	0
1	10	30000	1	0	1	1	1	1	1	1
0	9	360000	0	0	0	0	0	0	0	0
1	9	16800	2	1	1	1	0	1	2	0
0	6	120000	2	0	0	0	1	0	1	0
1	10	18000	2	0	1	1	0	1	1	0
1	12	21600	2	0	1	1	1	1	1	1
0	8	17280	2	0	1	1	1	0	1	0
1	12	21600	2	1	1	1	0	0	2	0
0	8	11400	2	0	0	1	0	1	1	0
0	5	48000	2	0	0	1	0	0	1	0
0	9	60000	1	0	0	0	0	0	0	0
1	9	240000	2	0	0	0	1	0	0	0
1	12	30000	2	0	0	1	0	0	1	0
0	9	48000	2	0	1	1	0	1	2	0
0	6	12000	1	0	0	0	0	1	0	0
1	8	18000	2	0	0	1	0	1	2	0
1	6	21600	2	0	1	1	0	1	1	0
1	9	0	2	1	1	1	0	1	2	0
0	12	36000	2	0	1	1	0	1	2	0
0	7	21600	2	1	1	1	0	0	0	0
0	11	48000	2	1	1	1	1	1	1	0
1	9	42000	1	0	0	0	0	1	0	0
1	10	24000	2	1	1	1	1	0	1	1
0	5	120000	2	0	0	0	1	0	1	0
0	10	74000	0	0	0	0	0	1	1	0
0	9	5760	2	1	1	1	0	1	1	0
1	6	11520	2	1	1	1	0	1	1	0
1	8	36000	2	1	0	1	1	0	1	1
1	7	15600	2	0	0	1	1	1	1	0
0	10	24000	2	0	0	1	1	1	1	0
0	9	0	2	0	0	1	1	1	1	0
0	10	72000	2	1	0	0	0	1	1	0
0	7	48000	2	1	1	1	1	1	1	0
0	7	5760	2	0	0	1	1	1	1	0
0	12	216000	1	0	0	0	0	1	1	0
0	11	310000	1	0	0	0	1	0	1	0
0	7	18000	2	0	0	1	0	0	0	0
1	6	72000	2	0	0	1	0	0	0	0
0	11	46800	2	0	1	1	0	0	1	0
0	8	10800	2	1	0	0	1	1	0	0
0	11	5760	2	0	1	1	1	0	0	0
0	11	10800	2	0	0	1	0	0	0	0
1	11	5760	2	0	0	1	0	0	0	0
0	12	24000	2	1	1	1	0	0	2	0
1	8	60000	2	0	0	1	0	1	1	0
1	6	5760	2	1	0	1	1	0	2	1
0	7	5760	2	1	1	1	1	1	2	1
0	12	180000	2	1	1	1	0	1	1	0
0	12	5760	2	0	0	1	0	0	2	0
0	6	60000	2	0	1	1	1	0	2	0
1	10	120000	2	0	1	1	1	0	2	0
1	6	8520	2	0	1	1	0	0	2	0
1	7	72000	2	1	0	1	0	1	2	0
0	5	60000	2	0	1	1	0	0	2	0
0	11	34800	2	0	1	1	0	0	2	0
1	5	48000	2	0	0	1	1	1	0	1
1	11	20400	2	1	0	1	1	0	0	0
1	6	200000	2	0	1	0	0	0	0	0
0	9	24000	2	0	1	1	1	1	2	0
0	12	17280	1	0	0	1	1	1	2	0
0	9	17280	1	0	0	0	1	1	2	0
1	6	32400	2	0	0	1	0	1	2	0
1	8	60000	2	0	1	1	0	1	1	0
1	6	5760	2	1	0	1	1	0	2	1
0	7	5760	2	1	1	1	0	1	2	1
0	5	22800	2	0	1	1	0	1	2	0
0	7	24000	2	0	1	1	0	1	2	0
0	6	72000	2	0	0	1	1	0	0	1
1	10	5760	2	1	1	1	1	1	2	0
1	6	14400	2	0	1	1	0	1	2	0
1	8	24000	2	0	1	1	0	0	0	1
1	12	160000	2	0	0	1	0	0	0	0
0	7	120000	0	0	0	0	1	0	1	0
0	12	4200	2	1	0	1	1	1	2	0
0	12	16800	2	1	0	1	1	1	0	1
1	12	32400	2	1	0	1	0	1	2	1
0	9	36000	2	1	1	1	0	0	1	0
0	5	55200	2	0	0	1	0	0	2	0
0	11	264000	2	0	0	1	1	0	0	0
0	10	84000	2	0	0	1	1	0	1	0
0	12	10800	2	0	0	1	1	1	2	0
0	5	28800	2	0	1	1	0	1	2	1
0	5	120000	2	1	1	1	0	1	2	1
0	8	5760	2	1	0	1	0	1	2	0
0	6	24000	2	0	0	0	1	0	2	1
0	8	48000	2	1	0	1	0	1	1	0
0	12	5760	2	1	1	1	0	1	2	0
0	6	21600	2	1	0	1	0	1	1	0
0	9	60000	2	0	0	1	1	1	1	0
0	12	36000	2	0	0	1	0	1	1	1
0	11	46800	2	0	1	1	0	1	1	1
1	7	48000	2	1	1	1	0	1	2	0
1	8	11040	2	1	1	1	0	1	2	1
1	7	10800	2	0	0	1	1	1	1	0
1	9	57600	0	0	0	1	0	0	0	0
1	8	11800	2	1	1	1	0	1	1	0
1	8	46800	2	1	0	1	0	1	2	0
1	5	36000	2	0	0	1	1	1	1	1
1	11	18000	2	1	1	1	0	1	2	0
1	8	55200	2	0	0	1	0	0	2	0
1	8	30000	2	0	0	1	0	1	0	1
1	9	300000	2	0	0	0	0	0	0	0
1	5	48000	2	1	1	1	1	0	2	1
1	5	0	2	0	0	1	1	1	1	1
1	12	36000	2	1	1	1	1	1	2	0
0	10	144000	1	0	0	0	1	1	0	0
0	8	36000	1	0	1	1	0	1	2	1
0	9	60000	2	0	0	1	0	0	1	0
0	10	42000	2	0	0	1	1	0	1	0
0	12	21600	2	1	0	1	1	1	1	0
1	11	240000	1	0	0	0	0	1	1	0
1	6	18000	1	0	1	1	0	1	1	1
1	10	30000	1	0	1	1	1	1	1	1
0	9	360000	0	0	0	0	0	0	0	0
1	12	21600	2	0	1	1	1	1	1	1
1	9	42000	1	0	0	0	0	1	0	0
1	10	24000	2	1	1	1	0	0	1	1
1	8	36000	2	1	1	1	1	0	1	1
0	11	92000	1	0	0	0	0	0	1	0
1	8	60000	2	0	0	1	0	1	1	0
1	6	5760	2	1	1	1	0	0	2	0
1	12	180000	2	1	0	1	0	1	1	1
1	7	72000	2	1	0	1	0	1	2	0
0	5	60000	2	0	1	1	1	0	2	0
0	11	10800	2	0	0	1	1	0	0	0
1	11	5760	2	0	0	1	0	0	0	0
0	12	24000	2	1	1	1	0	0	2	0
1	8	60000	2	0	0	1	1	1	1	0
1	6	5760	2	1	0	1	1	0	2	1
0	7	5760	2	1	1	1	0	1	2	1
0	12	18000	2	1	1	0	0	1	2	1
0	12	5760	2	0	0	1	0	0	2	0
0	6	60000	2	0	1	1	0	0	2	0
1	10	120000	2	0		0	1	0	2	0
1	6	8520	2	0	1	1	0	0	2	0
1	7	72000	2	1	0	0	0	1	2	0
0	5	60000	2	0	1	1	0	0	2	0
0	11	34800	2	0	1	1	1	0	2	0
1	5	48000	2	1	0	1	1	1	1	1
1	11	20400	2	1	0	1	1	0	0	0
1	6	200000	2	0	0	0	0	0	0	0
0	9	24000	2	0	1	1	0	1	2	0
0	12	224000	1	0	0	0	0	1	1	0
0	9	17280	1	0	0	1	1	1	2	0
1	6	32400	2	0	0	1	0	1	2	0
1	8	60000	2	0	0	0	1	1	1	0
1	6	5760	2	1	0	1	1	0	2	1
0	7	5760	2	1	1	1	1	1	2	1
0	5	22800	2	0	1	1	1	1	2	0
0	7	24000	2	0	1	1	1	1	2	0
1	5	16800	2	1	0	1	0	1	1	1
1	6	57600	2	1	0	1	1	0	2	1
1	6	300000	0	0	0	0	0	0	0	0
1	8	36000	2	1	1	1	0	1	1	1
1	6	12000	2	0	0	1	0	1	1	0
1	12	24000	2	1	1	1	0	1	0	0
0	5	55200	2	0	0	1	1	0	2	0
0	6	10800	2	1	0	1	0	1	2	0
0	10	60000	1	0	0	0	0	0	0	0
0	9	120000	2	0	0	0	0	0	0	1
0	5	10800	1	0	0	0	1	1	1	0
0	10	10800	2	1	1	1	1	1	2	0
1	9	57600	0	0	0	1	0	0	0	0
1	9	12000	2	0	0	1	1	0	2	1
1	5	18000	2	0	0	1	0	1	1	0
1	11	0	2	1	1	1	1	1	2	0
1	9	300000	1	0	0	0	1	0	0	0
1	11	34800	2	1	1	1	0	0	2	0
1	8	12000	2	1	0	1	1	1	1	0
0	7	18000	2	1	1	1	0	1	2	0
1	6	5400	2	0	0	1	0	1	2	1
1	10	21600	2	0	0	1	0	1	0	0
0	8	48000	2	1	0	1	0	1	1	0
0	5	22800	2	1	1	1	1	1	0	0
0	8	240000	1	0	0	1	0	1	0	0
0	12	5760	2	1	1	1	0	1	2	0
0	8	17280	2	0	1	1	0	0	1	0
1	12	21600	2	1	1	1	0	0	2	0
0	8	11400	2	0	0	1	0	1	1	0
0	5	48000	2	0	0	1	1	0	1	0
0	9	60000	1	0	0	0	0	0	2	0
1	9	240000	2	0	0	0	1	0	0	0
1	12	30000	2	0	0	1	0	0	1	0
0	9	48000	2	0	1	1	1	1	2	0
0	6	12000	1	0	0	0	1	1	1	0
1	8	18000	2	0	0	1	0	1	2	0
1	6	21600	2	0	1	1	0	1	1	0
1	9	96000	1	1	0	1	0	1	2	0
0	12	36000	2	0	1	1	1	1	2	0
0	7	21600	2	1	1	1	0	0	0	0
0	11	48000	2	1	1	1	0	1	1	0
1	9	42000	1	0	0	0	0	1	0	0
0	7	24000	1	0	0	0	1	1	0	0
0	6	24000	2	0	0	1	1	0	0	0
0	11	5760	2	1	0	1	1	1	2	0
0	6	18000	2	1	1	1	1	1	1	1
0	10	22800	2	0	1	1	0	1	2	0
0	5	55200	2	0	0	1	1	0	2	0

## Sheet: Sheet1
sex	age	smoking	education	hearing loss
0	11	0	2	1
1	10	1	2	0
1	5	0	1	0
0	5	0	1	0
1	8	0	1	0
1	6	0	2	0
0	7	0	1	0
0	9	0	0	0
0	5	0	0	0
0	11	0	1	0
0	8	0	2	0
0	12	1	0	0
1	12	1	2	0
1	8	1	1	0
0	6	1	0	0
1	9	1	1	0
1	7	1	2	0
1	10	0	1	0
0	7	0	2	0
0	5	0	2	0
0	7	0	2	0
1	6	1	0	1
1	10	1	2	0
1	6	1	2	0
1	8	1	0	1
1	12	0	0	0
0	7	1	1	0
0	12	0	2	0
0	12	1	1	1
1	12	1	2	1
0	9	0	1	0
0	8	0	1	0
0	9	0	1	0
0	6	0	1	0
1	7	0	0	0
1	12	0	1	0
0	5	0	0	0
1	11	0	1	0
1	10	0	0	0
1	11	1	1	1
1	8	1	0	0
0	7	0	1	0
0	9	0	1	0
0	7	0	1	0
0	12	0	0	0
0	6	1	1	0
1	5	0	2	0
0	11	0	2	0
1	5	0	2	0
0	12	1	2	0
0	7	1	1	1
0	7	0	1	0
0	10	0	1	0
0	9	0	2	0
0	6	0	1	0
0	12	0	2	0
0	9	1	1	0
1	7	0	2	1
1	12	1	1	1
1	8	0	1	0
1	7	0	2	0
1	7	0	2	0
1	9	0	1	0
1	11	0	1	0
1	11	0	2	1
0	12	0	1	0
0	7	1	0	0
0	12	0	1	0
0	11	0	1	0
0	10	0	2	0
0	5	0	2	0
0	7	0	2	1
0	6	0	1	0
0	6	0	0	0
0	6	0	1	0
0	7	0	1	0
0	7	1	1	1
1	5	1	0	0
1	6	1	2	1
1	11	1	0	0
1	11	0	2	1
1	5	0	1	0
1	5	1	0	1
1	11	1	0	0
1	6	0	0	0
0	9	1	2	0
0	12	0	2	0
0	9	0	2	0
1	6	1	2	0
0	10	0	2	0
0	7	0	0	0
0	9	0	0	0
0	8	0	0	0
0	8	1	1	0
0	9	1	1	1
1	7	0	1	0
1	6	0	1	1
0	10	0	0	0
0	7	1	1	1
0	5	0	0	0
1	6	1	2	0
0	8	1	1	0
0	10	1	0	0
1	12	0	2	0
1	9	1	2	0
1	11	0	2	0
1	7	0	1	0
0	10	0	2	0
0	12	0	2	1
1	12	1	2	1
0	8	0	2	0
0	7	0	1	1
1	12	1	2	0
0	7	1	0	1
0	9	0	0	0
0	9	1	0	0
0	8	0	1	0
0	6	0	1	1
1	6	0	0	0
0	9	0	1	0
0	9	0	2	0
0	12	0	1	0
0	7	1	2	1
1	7	0	0	0
0	9		0	0
0	8	1	2	1
0	8	0	2	0
0	11	1	2	1
0	8	0	1	0
1	7	1	1	0
0	5	0	2	0
0	9	1	2	0
0	7	0	2	0
0	6	0	2	0
0	5	0	0	0
1	12	1	1	0
0	8	0	0	0
1	11	0	2	0
1	8	0	0	0
0	7	0	2	0
0	11	1	2	1
1	5	1	1	1
0	7	1	2	0
0	7	0	2	0
0	6	0	2	1
0	12	1	1	0
1	10	0	1	0
1	11	0	0	0
1	10	1	1	0
1	8	1	2	1
1	6	1	2	0
1	6	1	2	1
1	6	1	2	0
1	10	0	2	0
1	7	1	1	0
1	8	0	1	0
1	7	0	2	1
1	6	0	0	0
1	10	0	1	0
1	6	0	0	0
1	6	1	2	1
1	8	1	1	1
1	10	1	2	0
1	6	0	1	0
1	6	0	1	0
1	6	1	1	0
1	9	1	1	0
1	7	0	1	0
1	8	0	2	0
1	6	0	2	1
1	9	1	1	0
1	10	1	0	0
1	7	0	1	0
1	12	0	0	0
0	6	0	0	0
0	7	0	0	0
0	6	1	0	0
0	11	1	2	0
0	6	1	1	1
0	10	0	2	0
0	5	0	2	0
0	11	1	0	0
0	10	1	1	0
0	7	0	1	0
0	6	0	1	0
0	5	1	1	0
0	12	0	2	0
0	5	1	2	1
0	6	0	2	0
0	7	0	0	1
0	5	1	2	1
0	8	0	1	0
0	11	0	0	0
0	10	0	1	0
0	10	0	0	0
0	9	1	1	1
0	5	0	1	0
0	5	1	0	0
0	7	0	2	1
0	8	0	2	0
0	7	1	1	0
0	10	0	1	0
0	6	0	0	0
0	9	1	2	0
0	12	0	2	0
0	10	1	2	0
0	5	0	1	1
0	6	0	1	0
0	9	0	2	0
0	6	1	0	1
0	8	0	1	0
0	5	0	0	0
0	8	0	0	0
0	12	0	2	0
0	6	1	1	0
0	8	1	0	1
0	5	0	0	0
0	9	1	2	1
0	5	1	2	0
0	10	0	0	0
0	9	0	1	0
0	12	1	1	1
0	11	1	1	1
0	12	1	2	0
0	10	0	2	0
0	12	0	1	1
0	10	0	2	0
0	11	0	2	0
0	9	0	1	0
1	10	0	2	0
1	7	0	2	0
1	8	1	2	1
1	11	1	2	0
1	7	1	1	0
1	7	0	1	0
1	9	0	0	0
1	9	0	0	1
1	11	0	2	0
1	8	0	1	0
1	8	0	2	0
1	8	1	1	0
1	12	0	1	0
1	9	1	2	0
1	9	0	1	0
1	8	1	2	0
1	5	1	1	0
1	9	0	1	0
1	5	0	1	0
1	7	0	2	0
1	11	1	2	0
1	8	1	2	1
1	10	1	1	1
1	8	0	2	0
1	6	0	2	0
1	8	1	2	0
1	8	0	2	0
1	7	0	1	0
1	5	0	2	0
1	9	0	0	0
1	5	1	1	0
1	9	0	1	1
1	8	1	0	1
1	10	0	2	0
1	7	1	1	0
1	12	0	0	0
1	11	1	0	0
1	9	0	0	0
1	5	1	2	1
1	9	1	2	0
1	6	0	1	0
1	6	1	1	1
1	10	0	1	0
1	8	1	1	0
1	10	0	2	0
1	5	1	1	1
1	12	0	2	0
1	5	0	0	0
1	10	1	0	0
1	11	0	2	0
1	8	0	1	0
0	7	0	2	0
0	8	1	1	0
0	11	0	2	0
0	6	0	1	0
0	9	0	0	0
0	10	0	2	0
0	10	0	2	0
1	6	0	2	0
0	10	1	0	0
0	8	0	2	1
1	8	1	0	0
1	9	0	1	0
1	10	0	0	0
0	6	1	2	0
0	9	0	1	0
0	12	0	1	0
0	7	0	2	0
0	12	1	0	0
1	6	0	1	0
0	10	0	1	0
0	12	0	1	0
1	11	1	1	0
1	12	0	1	0
0	5	0	1	0
1	5	0	0	0
0	11	0	2	0
1	12	0	1	0
0	7	1	1	0
0	7	0	2	0
1	11	1	1	0
1	12	0	0	0
1	5	0	1	0
0	5	0	0	0
0	6	1	1	0
0	8	0	1	0
0	7	1	1	0
1	6	1	1	1
0	12	0	2	0
1	6	1	1	0
1	10	1	1	1
0	9	0	0	0
1	9	0	2	0
0	6	1	1	0
1	10	0	1	0
1	12	1	1	1
0	8	1	1	0
1	12	0	2	0
0	8	0	1	0
0	5	0	1	0
0	9	0	0	0
1	9	1	0	0
1	12	0	1	0
0	9	0	2	0
0	6	0	0	0
1	8	0	2	0
1	6	0	1	0
1	9	0	2	0
0	12	0	2	0
0	7	0	0	0
0	11	1	1	0
1	9	0	0	0
1	10	1	1	1
0	5	1	1	0
0	10	0	1	0
0	9	0	1	0
1	6	0	1	0
1	8	1	1	1
1	7	1	1	0
0	10	1	1	0
0	9	1	1	0
0	10	0	1	0
0	7	1	1	0
0	7	1	1	0
0	12	0	1	0
0	11	1	1	0
0	7	0	0	0
1	6	0	0	0
0	11	0	1	0
0	8	1	0	0
0	11	1	0	0
0	11	0	0	0
1	11	0	0	0
0	12	0	2	0
1	8	0	1	0
1	6	1	2	1
0	7	1	2	1
0	12	0	1	0
0	12	0	2	0
0	6	1	2	0
1	10	1	2	0
1	6	0	2	0
1	7	0	2	0
0	5	0	2	0
0	11	0	2	0
1	5	1	0	1
1	11	1	0	0
1	6	0	0	0
0	9	1	2	0
0	12	1	2	0
0	9	1	2	0
1	6	0	2	0
1	8	0	1	0
1	6	1	2	1
0	7	0	2	1
0	5	0	2	0
0	7	0	2	0
0	6	1	0	1
1	10	1	2	0
1	6	0	2	0
1	8	0	0	1
1	12	0	0	0
0	7	1	1	0
0	12	1	2	0
0	12	1	0	1
1	12	0	2	1
0	9	0	1	0
0	5	0	2	0
0	11	1	0	0
0	10	1	1	0
0	12	1	2	0
0	5	0	2	1
0	5	0	2	1
0	8	0	2	0
0	6	1	2	1
0	8	0	1	0
0	12	0	2	0
0	6	0	1	0
0	9	1	1	0
0	12	0	1	1
0	11	0	1	1
1	7	0	2	0
1	8	0	2	1
1	7	1	1	0
1	9	0	0	0
1	8	0	1	0
1	8	0	2	0
1	5	1	1	1
1	11	0	2	0
1	8	0	2	0
1	8	0	0	1
1	9	0	0	0
1	5	1	2	1
1	5	1	1	1
1	12	1	2	0
0	10	1	0	0
0	8	0	2	1
0	9	0	1	0
0	10	1	1	0
0	12	1	1	0
1	11	0	1	0
1	6	0	1	1
1	10	1	1	1
0	9	0	0	0
1	12	1	1	1
1	9	0	0	0
1	10	0	1	1
1	8	1	1	1
0	11	0	1	0
1	8	0	1	0
1	6	0	2	0
1	12	0	1	1
1	7	0	2	0
0	5	1	2	0
0	11	1	0	0
1	11	0	0	0
0	12	0	2	0
1	8	1	1	0
1	6	1	2	1
0	7	0	2	1
0	12	0	2	1
0	12	0	2	0
0	6	0	2	0
1	10	1	2	0
1	6	0	2	0
1	7	0	2	0
0	5	0	2	0
0	11	1	2	0
1	5	1	1	1
1	11	1	0	0
1	6	0	0	0
0	9	0	2	0
0	12	0	1	0
0	9	1	2	0
1	6	0	2	0
1	8	1	1	0
1	6	1	2	1
0	7	1	2	1
0	5	1	2	0
0	7	1	2	0
1	5	0	1	1
1	6	1	2	1
1	6	0	0	0
1	8	0	1	1
1	6	0	1	0
1	12	0	0	0
0	5	1	2	0
0	6	0	2	0
0	10	0	0	0
0	9	0	0	1
0	5	1	1	0
0	10	1	2	0
1	9	0	0	0
1	9	1	2	1
1	5	0	1	0
1	11	1	2	0
1	9	1	0	0
1	11	0	2	0
1	8	1	1	0
0	7	0	2	0
1	6	0	2	1
1	10	0	0	0
0	8	0	1	0
0	5	1	0	0
0	8	0	0	0
0	12	0	2	0
0	8	0	1	0
1	12	0	2	0
0	8	0	1	0
0	5	1	1	0
0	9	0	2	0
1	9	1	0	0
1	12	0	1	0
0	9	1	2	0
0	6	1	1	0
1	8	0	2	0
1	6	0	1	0
1	9	0	2	0
0	12	1	2	0
0	7	0	0	0
0	11	0	1	0
1	9	0	0	0
0	7	1	0	0
0	6	1	0	0
0	11	1	2	0
0	6	1	1	1
0	10	0	2	0
0	5	1	2	0
